# Supplementary material for: Thermostable Esterase from Thermophilic Laceyella sacchari: Gene Identification, Heterologous Expression, and Biocatalytic Characterization
Source: Genes (Basel). 2025 Nov 3;16(11):1330. doi: 10.3390/genes16111330 (PMC12652962; doi:10.3390/genes16111330)
Supplement: Supplementary file 1 [file genes-16-01330-s001.zip]

Archive with 1 entries (1 files):
- genes-3943884-supplementary.pdf
